# Supplementary material for: In Situ Regeneration of Copper-Coated Gas Diffusion Electrodes for Electroreduction of CO2 to Ethylene
Source: Materials (Basel). 2021 Jun 9;14(12):3171. doi: 10.3390/ma14123171 (PMC8228262; doi:10.3390/ma14123171)
Supplement: Supplementary file 1 [file materials-14-03171-s001.zip]

Archive with 1 entries (1 files):
- materials-1223820-SI.pdf
